# Supplementary material for: Seed germination ecology of Ageratum houstonianum: A major invasive weed in Nepal
Source: PLoS One. 2019 Nov 21;14(11):e0225430. doi: 10.1371/journal.pone.0225430 (PMC6874205; doi:10.1371/journal.pone.0225430)
Supplement: S1 Fig — (XLSX) [file pone.0225430.s001.xlsx]

## Sheet: Sheet1
round	PEG	Rep	Germination	After	Perc_Germ	Perc_Cont
1	0	1	23	0	92	100
1	0	2	22	0	88	100
1	0	3	23	0	92	100
1	0	4	24	0	96	100
1	0	5	24	0	96	100
1	0	6	23	0	92	100
1	0	7	22	0	88	100
1	0	8	23	0	92	100
1	-0.149	1	19	0	76	82.6087
1	-0.149	2	18	0	72	78.2609
1	-0.149	3	19	0	76	82.6087
1	-0.149	4	20	0	80	86.9565
1	-0.149	5	21	0	84	91.3043
1	-0.149	6	18	0	72	78.2609
1	-0.149	7	19	0	76	82.6087
1	-0.149	8	20	0	80	86.9565
1	-0.51	1	20	2	80	86.9565
1	-0.51	2	17	2	68	73.913
1	-0.51	3	18	1	72	78.2609
1	-0.51	4	17	1	68	73.913
1	-0.51	5	20	2	80	86.9565
1	-0.51	6	19	1	76	82.6087
1	-0.51	7	17	0	68	73.913
1	-0.51	8	16	0	64	69.5652
1	-1.09	1	0	23	0	0
1	-1.09	2	0	22	0	0
1	-1.09	3	0	21	0	0
1	-1.09	4	0	22	0	0
1	-1.09	5	0	21	0	0
1	-1.09	6	0	23	0	0
1	-1.09	7	0	22	0	0
1	-1.09	8	0	22	0	0
1	-1.88	1	0	23	0	0
1	-1.88	2	0	22	0	0
1	-1.88	3	0	23	0	0
1	-1.88	4	0	23	0	0
1	-1.88	5	0	24	0	0
1	-1.88	6	0	21	0	0
1	-1.88	7	0	24	0	0
1	-1.88	8	0	22	0	0
1	-2.89	1	0	16	0	0
1	-2.89	2	0	17	0	0
1	-2.89	3	0	18	0	0
1	-2.89	4	0	16	0	0
1	-2.89	5	0	13	0	0
1	-2.89	6	0	17	0	0
1	-2.89	7	0	16	0	0
1	-2.89	8	0	14	0	0
1	-4.12	1	0	15	0	0
1	-4.12	2	0	13	0	0
1	-4.12	3	0	12	0	0
1	-4.12	4	0	10	0	0
1	-4.12	5	0	8	0	0
1	-4.12	6	0	14	0	0
1	-4.12	7	0	10	0	0
1	-4.12	8	0	13	0	0
1	-5.56	1	0	12	0	0
1	-5.56	2	0	13	0	0
1	-5.56	3	0	17	0	0
1	-5.56	4	0	14	0	0
1	-5.56	5	0	12	0	0
1	-5.56	6	0	12	0	0
1	-5.56	7	0	11	0	0
1	-5.56	8	0	13	0	0
2	0	1	23	0	92	100
2	0	2	22	0	88	100
2	0	3	23	0	92	100
2	0	4	24	0	96	100
2	0	5	24	0	96	100
2	0	6	23	0	92	100
2	0	7	22	0	88	100
2	0	8	23	0	92	100
2	-0.149	1	20	0	80	86.9565
2	-0.149	2	18	1	72	78.2609
2	-0.149	3	18	0	72	78.2609
2	-0.149	4	20	0	80	86.9565
2	-0.149	5	19	1	76	82.6087
2	-0.149	6	17	0	68	73.913
2	-0.149	7	21	0	84	91.3043
2	-0.149	8	21	0	84	91.3043
2	-0.51	1	20	1	80	86.9565
2	-0.51	2	18	2	72	78.2609
2	-0.51	3	18	2	72	78.2609
2	-0.51	4	16	2	64	69.5652
2	-0.51	5	19	1	76	82.6087
2	-0.51	6	17	2	68	73.913
2	-0.51	7	16	0	64	69.5652
2	-0.51	8	19	0	76	82.6087
2	-1.09	1	0	21	0	0
2	-1.09	2	0	23	0	0
2	-1.09	3	0	22	0	0
2	-1.09	4	0	21	0	0
2	-1.09	5	0	23	0	0
2	-1.09	6	0	23	0	0
2	-1.09	7	0	22	0	0
2	-1.09	8	0	20	0	0
2	-1.88	1	0	24	0	0
2	-1.88	2	0	23	0	0
2	-1.88	3	0	23	0	0
2	-1.88	4	0	22	0	0
2	-1.88	5	0	21	0	0
2	-1.88	6	0	23	0	0
2	-1.88	7	0	24	0	0
2	-1.88	8	0	22	0	0
2	-2.89	1	0	15	0	0
2	-2.89	2	0	17	0	0
2	-2.89	3	0	16	0	0
2	-2.89	4	0	15	0	0
2	-2.89	5	0	17	0	0
2	-2.89	6	0	16	0	0
2	-2.89	7	0	14	0	0
2	-2.89	8	0	13	0	0
2	-4.12	1	0	10	0	0
2	-4.12	2	0	13	0	0
2	-4.12	3	0	12	0	0
2	-4.12	4	0	13	0	0
2	-4.12	5	0	10	0	0
2	-4.12	6	0	9	0	0
2	-4.12	7	0	9	0	0
2	-4.12	8	0	14	0	0
2	-5.56	1	0	13	0	0
2	-5.56	2	0	12	0	0
2	-5.56	3	0	11	0	0
2	-5.56	4	0	10	0	0
2	-5.56	5	0	17	0	0
2	-5.56	6	0	16	0	0
2	-5.56	7	0	11	0	0
2	-5.56	8	0	14	0	0
