# Supplementary material for: Seed germination ecology of Ageratum houstonianum: A major invasive weed in Nepal
Source: PLoS One. 2019 Nov 21;14(11):e0225430. doi: 10.1371/journal.pone.0225430 (PMC6874205; doi:10.1371/journal.pone.0225430)
Supplement: S2 Fig — (XLSX) [file pone.0225430.s002.xlsx]

## Sheet: Sheet1
round	pH	rep	Germination	Perc_Germ
1	4	1	0	0
1	4	2	0	0
1	4	3	0	0
1	4	4	0	0
1	4	5	0	0
1	4	6	0	0
1	4	7	0	0
1	4	8	0	0
1	5	1	2	8
1	5	2	1	4
1	5	3	1	4
1	5	4	2	8
1	5	5	0	0
1	5	6	1	4
1	5	7	1	4
1	5	8	0	0
1	6	1	10	40
1	6	2	10	40
1	6	3	8	32
1	6	4	12	48
1	6	5	11	44
1	6	6	9	36
1	6	7	10	40
1	6	8	9	36
1	7	1	21	84
1	7	2	21	84
1	7	3	20	80
1	7	4	18	72
1	7	5	20	80
1	7	6	22	88
1	7	7	20	80
1	7	8	21	84
1	8	1	10	40
1	8	2	12	48
1	8	3	10	40
1	8	4	14	56
1	8	5	13	52
1	8	6	11	44
1	8	7	9	36
1	8	8	12	48
1	9	1	7	28
1	9	2	6	24
1	9	3	10	40
1	9	4	9	36
1	9	5	5	20
1	9	6	10	40
1	9	7	7	28
1	9	8	9	36
2	4	1	0	0
2	4	2	0	0
2	4	3	0	0
2	4	4	0	0
2	4	5	0	0
2	4	6	0	0
2	4	7	0	0
2	4	8	0	0
2	5	1	1	4
2	5	2	1	4
2	5	3	0	0
2	5	4	2	8
2	5	5	0	0
2	5	6	1	4
2	5	7	1	4
2	5	8	2	8
2	6	1	9	36
2	6	2	12	48
2	6	3	10	40
2	6	4	8	32
2	6	5	11	44
2	6	6	10	40
2	6	7	9	36
2	6	8	11	44
2	7	1	21	84
2	7	2	20	80
2	7	3	22	88
2	7	4	22	88
2	7	5	19	76
2	7	6	22	88
2	7	7	22	88
2	7	8	19	76
2	8	1	13	52
2	8	2	10	40
2	8	3	12	48
2	8	4	13	52
2	8	5	11	44
2	8	6	15	60
2	8	7	11	44
2	8	8	9	36
2	9	1	6	24
2	9	2	7	28
2	9	3	6	24
2	9	4	9	36
2	9	5	8	32
2	9	6	5	20
2	9	7	9	36
2	9	8	6	24
