# Supplementary material for: Seed germination ecology of Ageratum houstonianum: A major invasive weed in Nepal
Source: PLoS One. 2019 Nov 21;14(11):e0225430. doi: 10.1371/journal.pone.0225430 (PMC6874205; doi:10.1371/journal.pone.0225430)
Supplement: S3 Fig — (XLSX) [file pone.0225430.s003.xlsx]

## Sheet: Sheet1
round	Radiation	replication	germination	Perc_Germ
1	light	1	18	72
1	light	2	17	68
1	light	3	21	84
1	light	4	20	80
1	light	5	21	84
1	light	6	19	76
1	light	7	18	72
1	light	8	19	76
1	dark	1	0	0
1	dark	2	0	0
1	dark	3	0	0
1	dark	4	0	0
1	dark	5	0	0
1	dark	6	0	0
1	dark	7	0	0
1	dark	8	0	0
2	light	1	22	88
2	light	2	20	80
2	light	3	20	80
2	light	4	21	84
2	light	5	22	88
2	light	6	19	76
2	light	7	18	72
2	light	8	21	84
2	dark	1	0	0
2	dark	2	0	0
2	dark	3	0	0
2	dark	4	0	0
2	dark	5	0	0
2	dark	6	0	0
2	dark	7	0	0
2	dark	8	0	0
