# Supplementary material for: Seed germination ecology of Ageratum houstonianum: A major invasive weed in Nepal
Source: PLoS One. 2019 Nov 21;14(11):e0225430. doi: 10.1371/journal.pone.0225430 (PMC6874205; doi:10.1371/journal.pone.0225430)
Supplement: S4 Fig — (XLSX) [file pone.0225430.s004.xlsx]

## Sheet: Sheet1
round	depth	replication	Germination	Perc_Germ
1	0	1	10	50
1	0	2	9	45
1	0	3	12	60
1	0	4	11	55
1	0	5	13	65
1	0	6	10	50
1	0	7	8	40
1	0	8	15	75
1	2	1	5	25
1	2	2	9	45
1	2	3	12	60
1	2	4	7	35
1	2	5	9	45
1	2	6	8	40
1	2	7	10	50
1	2	8	11	55
1	5	1	0	0
1	5	2	0	0
1	5	3	0	0
1	5	4	0	0
1	5	5	0	0
1	5	6	0	0
1	5	7	0	0
1	5	8	0	0
1	10	1	0	0
1	10	2	0	0
1	10	3	0	0
1	10	4	0	0
1	10	5	0	0
1	10	6	0	0
1	10	7	0	0
1	10	8	0	0
1	15	1	0	0
1	15	2	0	0
1	15	3	0	0
1	15	4	0	0
1	15	5	0	0
1	15	6	0	0
1	15	7	0	0
1	15	8	0	0
1	20	1	0	0
1	20	2	0	0
1	20	3	0	0
1	20	4	0	0
1	20	5	0	0
1	20	6	0	0
1	20	7	0	0
1	20	8	0	0
2	0	1	10	50
2	0	2	12	60
2	0	3	13	65
2	0	4	11	55
2	0	5	13	65
2	0	6	14	70
2	0	7	11	55
2	0	8	14	70
2	2	1	10	50
2	2	2	5	25
2	2	3	10	50
2	2	4	9	45
2	2	5	10	50
2	2	6	9	45
2	2	7	11	55
2	2	8	8	40
2	5	1	0	0
2	5	2	0	0
2	5	3	0	0
2	5	4	1	5
2	5	5	0	0
2	5	6	0	0
2	5	7	0	0
2	5	8	0	0
2	10	1	0	0
2	10	2	0	0
2	10	3	0	0
2	10	4	0	0
2	10	5	0	0
2	10	6	0	0
2	10	7	0	0
2	10	8	0	0
2	15	1	0	0
2	15	2	0	0
2	15	3	0	0
2	15	4	0	0
2	15	5	0	0
2	15	6	0	0
2	15	7	0	0
2	15	8	0	0
2	20	1	0	0
2	20	2	0	0
2	20	3	0	0
2	20	4	0	0
2	20	5	0	0
2	20	6	0	0
2	20	7	0	0
2	20	8	0	0
