# Supplementary material for: Seed germination ecology of Ageratum houstonianum: A major invasive weed in Nepal
Source: PLoS One. 2019 Nov 21;14(11):e0225430. doi: 10.1371/journal.pone.0225430 (PMC6874205; doi:10.1371/journal.pone.0225430)
Supplement: S5 Fig — (XLSX) [file pone.0225430.s005.xlsx]

## Sheet: Sheet1
round	Days_after_collection	replication	Germination	Perc_Germ
1	0	1	9	36
1	0	2	14	56
1	0	3	11	44
1	0	4	13	52
1	0	5	10	40
1	7	1	13	52
1	7	2	14	56
1	7	3	12	48
1	7	4	10	40
1	7	5	16	64
1	14	1	13	52
1	14	2	11	44
1	14	3	16	64
1	14	4	14	56
1	14	5	17	68
1	21	1	18	72
1	21	2	12	48
1	21	3	15	60
1	21	4	16	64
1	21	5	15	60
1	28	1	18	72
1	28	2	16	64
1	28	3	15	60
1	28	4	20	80
1	28	5	19	76
2	0	1	13	52
2	0	2	11	44
2	0	3	16	64
2	0	4	14	56
2	0	5	13	52
2	7	1	13	52
2	7	2	11	44
2	7	3	15	60
2	7	4	16	64
2	7	5	14	56
2	14	1	16	64
2	14	2	12	48
2	14	3	15	60
2	14	4	17	68
2	14	5	15	60
2	21	1	19	76
2	21	2	13	52
2	21	3	16	64
2	21	4	14	56
2	21	5	17	68
2	28	1	15	60
2	28	2	19	76
2	28	3	17	68
2	28	4	19	76
2	28	5	14	56
